# Supplementary material for: Chemical and Biological Evaluation of Amazonian Medicinal Plant Vouacapoua americana Aubl
Source: Plants (Basel). 2022 Dec 25;12(1):99. doi: 10.3390/plants12010099 (PMC9824835; doi:10.3390/plants12010099)
Supplement: Supplementary file 1 [file plants-12-00099-s001.zip]

Archive with 1 entries (1 files):
- plants-2078245-supplementary.pdf
